# Supplementary material for: Locus‐Specific Genetic Associations at the DAOA Gene in Schizophrenia and Bipolar Disorder
Source: Adv Genet (Hoboken). 2026 May 17;7(2):e00064. doi: 10.1002/ggn2.202500064 (PMC13374824; doi:10.1002/ggn2.202500064)
Supplement: Supplementary file 1 — Supporting File: ggn270038‐sup‐0001‐TableS1‐S6.xlsx. [file GGN2-7-e00064-s001.xlsx]

## Sheet: README
Supplementary Data File — Contents
Available at Zenodo with following DOI:		https://doi.org/10.5281/zenodo.20055652
Manuscript Title	Locus-Specific Genetic Associations at the DAOA Gene in Schizophrenia and Bipolar Disorder
	(Exploratory study for association of rs2391191 and rs1935062 SNPs with Bipolar Disorder (BD) and Schizophrenia (SZ))
Description:	Supplementary tables containing complete genotype counts, Hardy–Weinberg equilibrium (HWE) test results, linkage disequilibrium (LD) metrics (D, D′, r, r²), full haplotype association statistics, and PGC GWAS comparison values for the two SNPs analyzed (rs2391191, rs1935062) in BD and SZ cohorts.
#	Sheet name	Contents
S1	Genotype_Allele_Counts	Allele and genotype counts/frequencies for rs2391191 and rs1935062 in BD and SZ cohorts.
S2	HWE_Tests	Hardy–Weinberg equilibrium exact-test results for each SNP, stratified by cohort and case/control status.
S3	Single_SNP_Association	Genotypic association tests (codominant, dominant, recessive, overdominant, log-additive) adjusted for age and gender.
S4	LD_Metrics	Pairwise linkage disequilibrium between rs2391191 and rs1935062 for each cohort (D, D′, r, r², P-value).
S5	Haplotype_Association	Haplotype association statistics with reference haplotype, ORs (95% CI), and global p-values.
S6	PGC_Summary_vs_Cohort	Side-by-side comparison of effect-allele ORs and p-values from our cohort versus the PGC datasets.
Notes:
• All single-SNP and haplotype association analyses were adjusted for age and gender. ; haplotypes with frequency <1% were excluded.
• Effect alleles in our study: rs2391191 = A, rs1935062 = C. PGC ORs were flipped where the reported A1 differed from the effect allele used here.
• PGC datasets: BD = Mullins et al. 2024 (PGC BD); SZ = PGC SCZ wave-3 (Trubetskoy et al. / PGC3-SCZ).

## Sheet: S1_Genotype_Allele_Counts
Table S1. Allele and genotype counts/frequencies for rs2391191 and rs1935062 (BD and SZ cohorts)
BD — rs2391191 — Allele frequencies (n=240)
Allele	All Count	All Freq	Co Count	Co Freq	Ca Count	Ca Freq
G	272	0.57	147	0.61	125	0.52
A	208	0.43	93	0.39	115	0.48
BD — rs2391191 — Genotype frequencies (n=240)
Genotype	All Count	All Freq	Co Count	Co Freq	Ca Count	Ca Freq
G/G	80	0.33	46	0.38	34	0.28
G/A	112	0.47	55	0.46	57	0.48
A/A	48	0.2	19	0.16	29	0.24
BD — rs1935062 — Allele frequencies (n=240)
Allele	All Count	All Freq	Co Count	Co Freq	Ca Count	Ca Freq
A	276	0.57	146	0.61	130	0.54
C	204	0.42	94	0.39	110	0.46
BD — rs1935062 — Genotype frequencies (n=240)
Genotype	All Count	All Freq	Co Count	Co Freq	Ca Count	Ca Freq
A/A	86	0.36	46	0.38	40	0.33
A/C	104	0.43	54	0.45	50	0.42
C/C	50	0.21	20	0.17	30	0.25
SZ — rs2391191 — Allele frequencies (n=400)
Allele	All Count	All Freq	Co Count	Co Freq	Ca Count	Ca Freq
G	436	0.55	231	0.58	205	0.51
A	364	0.46	169	0.42	195	0.49
SZ — rs2391191 — Genotype frequencies (n=400)
Genotype	All Count	All Freq	Co Count	Co Freq	Ca Count	Ca Freq
G/G	103	0.26	61	0.3	42	0.21
G/A	230	0.57	109	0.55	121	0.6
A/A	67	0.17	30	0.15	37	0.18
SZ — rs1935062 — Allele frequencies (n=400)
Allele	All Count	All Freq	Co Count	Co Freq	Ca Count	Ca Freq
A	504	0.63	242	0.6	262	0.66
C	296	0.37	158	0.4	138	0.34
SZ — rs1935062 — Genotype frequencies (n=400)
Genotype	All Count	All Freq	Co Count	Co Freq	Ca Count	Ca Freq
A/A	163	0.41	77	0.38	86	0.43
A/C	164	0.41	88	0.44	76	0.38
C/C	73	0.18	35	0.18	38	0.19
Genotyping success rate: 240/240 (100%) BD; 400/400 (100%) SZ.

## Sheet: S2_HWE_Tests
Table S2. Hardy–Weinberg equilibrium (HWE) exact-test results
Cohort	SNP	Group	N11	N12	N22	N1	N2	P-value	HWE status (α=0.05)
BD	rs2391191	Co	46	55	19	147	93	0.7	In HWE
BD	rs1935062	Co	46	54	20	146	94	0.57	In HWE
SZ	rs2391191	Co	61	109	30	231	169	0.11	In HWE
SZ	rs1935062	Co	77	88	35	242	158	0.3	In HWE
N11 = homozygous (allele 1); N12 = heterozygous; N22 = homozygous (allele 2)

## Sheet: S3_Single_SNP_Association
Table S3. Single-SNP genotypic association with disease status (adjusted for age and gender)
Cohort	SNP	Model	Genotype	Controls n (%)	Cases n (%)	OR (95% CI)	P-value
BD	rs2391191	Codominant	G/G	46 (38.3%)	34 (28.3%)	1.00 (ref)
			G/A	55 (45.8%)	57 (47.5%)	1.45 (0.77–2.74)	0.056
			A/A	19 (15.8%)	29 (24.2%)	2.64 (1.18–5.89)	0.01
		Dominant	G/G	46 (38.3%)	34 (28.3%)	1.00 (ref)
			G/A–A/A	74 (61.7%)	86 (71.7%)	1.74 (0.96–3.14)	0.067
		Recessive	G/G–G/A	101 (84.2%)	91 (75.8%)	1.00 (ref)
			A/A	19 (15.8%)	29 (24.2%)	2.13 (1.04–4.34)	0.035
BD	rs1935062	Codominant	A/A	46 (38.3%)	40 (33.3%)	1.00 (ref)
			A/C	54 (45.0%)	50 (41.7%)	0.98 (0.52–1.84)	0.23
			C/C	20 (16.7%)	30 (25.0%)	1.81 (0.83–3.95)	0.13
		Dominant	A/A	46 (38.3%)	40 (33.3%)	1.00 (ref)
			A/C–C/C	74 (61.7%)	80 (66.7%)	1.20 (0.67–2.14)	0.55
		Recessive	A/A–A/C	100 (83.3%)	90 (75.0%)	1.00 (ref)
			C/C	20 (16.7%)	30 (25.0%)	1.83 (0.91–3.68)	0.085
SZ	rs2391191	Codominant	G/G	61 (30.5%)	42 (21.0%)	1.00 (ref)
			G/A	109 (54.5%)	121 (60.5%)	1.54 (0.95–2.47)	0.099
			A/A	30 (15.0%)	37 (18.5%)	1.87 (1.00–3.51)	0.05
		Dominant	G/G	61 (30.5%)	42 (21.0%)	1.00 (ref)
			G/A–A/A	139 (69.5%)	158 (79.0%)	1.61 (1.02–2.54)	0.042
		Recessive	G/G–G/A	170 (85.0%)	163 (81.5%)	1.00 (ref)
			A/A	30 (15.0%)	37 (18.5%)	1.39 (0.81–2.38)	0.22
SZ	rs1935062	Codominant	A/A	77 (38.5%)	86 (43%)	1.00 (ref)
			A/C	88 (44.0%)	76 (38.0%)	1.29 (0.84–2.00)	0.24
			C/C	35 (17.5%)	38 (19%)	1.03 (0.59–1.79)	0.92
		Dominant	A/A	77 (38.5%)	86 (43%)	1.00 (ref)
			A/C–C/C	123 (61.5%)	114 (57%)	0.83 (0.56–1.24)	0.52
		Recessive	A/A–A/C	166 (83%)	162 (81%)	1.00 (ref)
			C/C	35 (17.5%)	38 (19%)	1.11 (0.67–1.84)	0.6
OR = odds ratio; 95% CI = 95% confidence interval. All models adjusted for age and gender. Significant p-values (<0.05) highlighted in green.

## Sheet: S4_LD_Metrics
Table S4. Pairwise linkage disequilibrium between rs2391191 and rs1935062
Cohort	SNP 1	SNP 2	D	D′	r	r²	P-value	Interpretation
BD	rs2391191	rs1935062	0.1267	0.5261	0.5172	0.2675	< 0.0001	Moderate-to-strong LD
SZ	rs2391191	rs1935062	0.0192	0.0954	0.08	0.0064	0.0236	Weak LD
D = standard linkage disequilibrium coefficient; D′ = normalized D (range 0–1); r = correlation coefficient between alleles; r² = squared correlation (commonly used measure). P-value reflects the test of LD (D′ ≠ 0). LD computed in SNPStats.

## Sheet: S5_Haplotype_Association
Table S5. Haplotype association with disease status (adjusted for age and gender)
Cohort	rs2391191	rs1935062	Frequency	OR (95% CI)	P-value
BD	G	A	0.4523	1	Reference
BD	A	C	0.3106	1.69 (1.08–2.67)	0.024
BD	A	A	0.1227	0.76 (0.36–1.60)	0.48
BD	G	C	0.1144	0.46 (0.21–0.99)	0.047
SZ	G	A	0.3616	1	Reference
SZ	A	C	0.2	1.12 (0.73–1.72)	0.61
SZ	A	A	0.2684	2.54 (1.56–4.13)	0.0003
SZ	G	C	0.19	1.86 (1.14–3.06)	0.01

## Sheet: S6_PGC_Summary_vs_Cohort
Table S6. Comparison of allele-specific effects in our cohort vs PGC GWAS datasets (effect allele aligned)
Effect allele used in our study: rs2391191 = A; rs1935062 = C. ORs from PGC are aligned to these alleles.
Disease	SNP	Source	Dataset / Population	OR (effect allele)	P-value	A1 / FRQ	Comment
BD	rs2391191	Our cohort	Pakistani case–control (n=240)	1.43 (1.00–2.05)	0.04	A allele freq 0.48 (Ca) / 0.39 (Co)	Nominal increased risk for A allele
BD	rs2391191	PGC 2024	EAS (no 23andMe)	1.041	0.1312	A1=A, freq 0.628	PGC A1=A; OR<1 for A allele (no signal)
BD	rs2391191	PGC 2024	EUR (no 23andMe)	0.9838	0.03221	A1=G, freq 0.623	PGC reports significant signal driven by G allele; A allele protective trend
BD	rs2391191	PGC 2024	EUR community (full)	0.981	0.04438	A1=G, freq 0.623	Significant in EUR community datasets for G; A allele = protective
BD	rs2391191	PGC 2024	Multi-ancestry	0.9815	0.009215	A1=G	Strongest PGC BD signal — for G allele; opposite direction to our A-allele finding
BD	rs1935062	Our cohort	Pakistani case–control (n=240)	1.28 (0.91–1.81)	0.15	C allele freq 0.46 (Ca) / 0.39 (Co)	Non-significant
BD	rs1935062	PGC 2024	EAS (no 23andMe)	0.9539	0.07095	A1=C, freq 0.595	PGC: no significant association
BD	rs1935062	PGC 2024	EUR (no 23andMe)	0.9895	0.1973	A1=A, freq 0.662	No significant association
BD	rs1935062	PGC 2024	Multi-ancestry	0.9869	0.08595	A1=A	No significant association
SZ	rs2391191	Our cohort	Pakistani case–control (n=400)	1.37 (1.01–1.86)	0.03	A allele freq 0.49 (Ca) / 0.42 (Co)	Nominal increased risk for A allele
SZ	rs2391191	PGC SCZ w3	ASN female	1.0109	0.694	A1=G, FRQ_A 0.393	No significant association
SZ	rs2391191	PGC SCZ w3	ASN male	1.0228	0.419	A1=G, FRQ_A 0.402	No significant association
SZ	rs2391191	PGC SCZ w3	EUR female	1.0126	0.3881	A1=G, FRQ_A 0.609	Weak trend toward A-allele risk; not significant
SZ	rs2391191	PGC SCZ w3	EUR male	1.0017	0.8909	A1=G, FRQ_A 0.611	No significant association
SZ	rs2391191	PGC SCZ w3	All female (PGC3)	1.0122	0.3437	A1=G, FRQ_A 0.560	No significant association
SZ	rs2391191	PGC SCZ w3	All male (PGC3)	1.0049	0.6639	A1=G, FRQ_A 0.574	No significant association
SZ	rs2391191	PGC SCZ w3	UKBB-deduped	1.0087	0.2729	A1=G, FRQ_A 0.568	No significant association
SZ	rs1935062	Our cohort	Pakistani case–control (n=400)	0.96 (0.74–1.26)	0.76	C allele freq 0.34 (Ca) / 0.40 (Co)	Non-significant
SZ	rs1935062	PGC SCZ w3	ASN female	1.0008	0.9776	A1=A, FRQ_A 0.435	No significant association
SZ	rs1935062	PGC SCZ w3	ASN male	1.0365	0.1909	A1=A, FRQ_A 0.436	No significant association
SZ	rs1935062	PGC SCZ w3	EUR female	1.0252	0.09627	A1=A, FRQ_A 0.649	Weak trend; not significant
SZ	rs1935062	PGC SCZ w3	EUR male	1.0081	0.5255	A1=A, FRQ_A 0.651	No significant association
SZ	rs1935062	PGC SCZ w3	All female (PGC3)	1.0194	0.142	A1=A, FRQ_A 0.599	No significant association
SZ	rs1935062	PGC SCZ w3	All male (PGC3)	1.013	0.263	A1=A, FRQ_A 0.614	No significant association
SZ	rs1935062	PGC SCZ w3	UKBB-deduped	1.0145	0.07742	A1=A, FRQ_A 0.606	Borderline trend; not significant
Cohort rows shaded yellow. Significant PGC p-values (<0.05) shaded green. For BD-rs2391191, the PGC signal is significant for the G allele in EUR and multi-ancestry datasets — the opposite direction to the A-allele effect observed in our cohort. For BD-rs1935062 and SZ-rs1935062, no PGC dataset shows a significant association at p<0.05. For SZ-rs2391191, no PGC dataset reaches significance, but a…
